# Supplementary material for: Elevated levels of eEF1A2 protein expression in triple negative breast cancer relate with poor prognosis
Source: PLoS One. 2019 Jun 20;14(6):e0218030. doi: 10.1371/journal.pone.0218030 (PMC6586289; doi:10.1371/journal.pone.0218030)
Supplement: S6 Table — (XLSX) [file pone.0218030.s008.xlsx]

## Sheet: tnbc
ID	Age	Age2	AR	AR cat	Type of Surgery	Axillary Dissection	pT	pN	Grading	Ki67	Ki67continuo	Stage	Stagecat	p53	RT	Familiarity	status DFS	time DFS	status OS	time os	eEF1A2	eEF1A2 (cut off median)	eEF1A2 (b)	eEF1A2 (c)	OVERCONT	eEF1A2 second pathologist
A01	>=60	71.9778	0	negative	conservative	no	T1	N0	G3	>=20	80	IA	I	positive	yes	no	0	10.9185	0	10.9185	100	positive	negative	negative	0	160
A02	>=60	77.3833	60	positive	mastectomy	yes	T2	N+	G3	>=20	80	IIIC	III	positive	yes	first relative degree	1	0.930869	1	3.51266	130	positive	negative	positive	30	190
A03	>=60	70.5556	0	negative	conservative	yes	T2	N+	G3	>=20	50	IIIA	III	negative		first relative degree	1	0.95551	1	1.00205	210	positive	positive	positive	100	180
A04	<60	57.3417	0	negative	conservative	no	T1	N0	G3	>=20	80	IA	I	positive	yes	first relative degree	0	7.35113	0	7.35113	20	positive	negative	negative	0	110
A05	>=60	66.3833	0	negative	conservative	no	T2	N0	G3	>=20	60	IIA	II	positive	yes	no	0	6.89391	0	6.89391	0	negative	negative	negative	0	0
A06	>=60	61	0	negative	conservative	yes	T2	N+	G3	>=20	70	IIIA	III	positive	yes	no	1	2.2642	1	2.71869	10	positive	negative	negative	0	120
A07	>=60	67.1528	0	negative	conservative	yes	T2	N+	G3	>=20	75	IIIA	III	negative	yes		0	6.67214	0	6.67214	15	positive	negative	negative	0	110
A08	>=60	70.4111	0	negative	conservative	yes	T1	N1mi	G2	<20	5	IB	I	positive	yes	first relative degree	0	6.08898	0	6.08898	100	positive	negative	negative	0	170
A09	>=60	72.7194	0	negative	conservative	no	T1	N0	G3	>=20	70	IA	I	positive	yes	no	0	5.95483	0	5.95483	0	negative	negative	negative	0	0
A10	<60	47.0861	0	negative	conservative	no	T1	N0	G3	>=20	70	IA	I	negative	yes	no	0	5.59617	0	5.59617	90	positive	negative	negative	0	80
A11	>=60	73.4389	0	negative	conservative	no	T1	N0	G2	>=20	50	IA	I	negative	yes	no	0	6.88022	0	6.88022	5	negative	negative	negative	0	0
A12	<60	49.975	50	positive	conservative	no	T1	N0	G3	>=20	80	IA	I	negative	yes	first relative degree	1	0.772074	0	3.7974	100	positive	negative	negative	0	0
A13	<60	42.2639	10	positive	mastectomy	yes	T1	N+	G3	>=20	95	IIA	II	negative	no	no	0	6.01506	0	6.01506	5	negative	negative	negative	0	0
A14	<60	56.8639	5	negative	conservative	no	T1	N0	G2	>=20	30	IA	I	negative	yes	first relative degree	0	5.54962	0	5.54962	0	negative	negative	negative	0	0
A15	<60	52.5722	0	negative	conservative	no	T1	N0	G3	>=20	85	IA	I	negative	no	no	0	6.24778	0	6.24778	0	negative	negative	negative	0	0
A16	>=60	77.2722	90	positive	conservative	no	T1	N0		<20	2	IA	I	negative	yes	no	0	5.64545	0	5.64545	110	positive	negative	positive	10	170
A17	<60	40.4111	0	negative	mastectomy	yes	T2	N+	G3	>=20	80	IIIC	III	positive	yes	no	1	2.19849	1	2.2642	0	negative	negative	negative	0	30
A18	>=60	67.5111	80	positive	conservative	no	T2	N0	G3	>=20	40	IIA	II	positive	yes	no	1	4.97741	0	6.03149	0	negative	negative	negative	0	0
A19	>=60	60.2278	0	negative	conservative	yes	T1	N0	G3	>=20	50	IA	I	positive	no	first relative degree	1	8.43532	0	15.3539	0	negative	negative	negative	0	10
A20	<60	56.7778	0	negative	mastectomy	yes	T1	N0	G3	>=20	70	IA	I	positive	no		0	14.4422	0	14.4422	20	positive	negative	negative	0	60
A21	>=60	66.7444	30	positive	conservative	yes	T1	N0	G3	>=20	40	IA	I	positive	yes	no	0	12.8706	0	12.8706	0	negative	negative	negative	0	30
A22	<60	57.4667	0	negative	conservative	no	T2	N0	G3	>=20	85	IIA	II	positive			1	0.837782	1	1.08966	0	negative	negative	negative	0	30
A23	<60	46.3222	70	positive	conservative	yes	T2	N+	G3	>=20	60	IIB	II	positive	yes	no	1	8.21081	0	12.4134	260	positive	positive	positive	90	150
A24	<60	59.8889	0	negative	conservative	no	T2	N0	G1	<20	5	IIA	II	negative	yes	first relative degree	0	11.8932	0	11.8932	0	negative	negative	negative	0	0
A25	<60	49.9944	0	negative	conservative	no	T1	N0	G3	>=20	80	IA	I	positive	yes	no	0	12.8022	0	12.8022	100	positive	negative	negative	0	60
A26	>=60	66.1056	0	negative	mastectomy	yes	T2	N0		>=20	90	IIA	II	positive	no	no	0	12.2409	0	12.2409	135	positive	negative	positive	25	100
A27	>=60	69.5028	0	negative	conservative	no	T1	N0	G2	>=20	25	IA	I	negative	yes	first relative degree	0	10.0178	0	10.0178	0	negative	negative	negative	0	10
A28	<60	49.6556	0	negative	mastectomy	yes	T2	N+	G3	>=20	90	IIIC	III	negative	yes	first relative degree	1	1.16632	0	10.3682	0	negative	negative	negative	0	0
A29	>=60	64.6833	0	negative	mastectomy	yes	T2	N+	G3	>=20	70	IIB	II	positive	no	no	1	0.826831	1	2.9514	0	negative	negative	negative	0	0
A30	<60	49.9306	0	negative	mastectomy	yes	T2	N+	G3	>=20	80	IIB	II	negative	no	first relative degree	0	10.8802	0	10.8802	10	positive	negative	negative	0	10
A31	<60	48.525	90	positive	conservative	no	T1	N0	G3	>=20	25	IA	I	negative	yes	no	0	7.53183	0	7.53183	110	positive	negative	positive	10	15
A32	<60	33.7083	0	negative	conservative	no	T1	N0	G3	>=20	70	IA	I	positive	yes	no	0	7.46612	0	7.46612	10	positive	negative	negative	0	30
A33	>=60	77.2361	90	positive	conservative	no	T1	N0	G3	<20	18	IA	I	positive	yes	second relative degree	1	4.98563	1	7.60849	125	positive	negative	positive	25	90
A34	<60	29.8833	0	negative	conservative	no	T2	N0	G3	>=20	90	IIA	II	negative	yes	second relative degree	0	6.49966	0	6.49966	0	negative	negative	negative	0	10
A35	>=60	69.1194	80	positive	conservative	no	T1	N0	G2	<20	15	IA	I	negative	yes	no	0	7.03354	0	7.03354	100	positive	negative	negative	0	20
A36	>=60	77.2333	80	positive	conservative	yes	T1	N+	G3	>=20	25	IIA	II	positive	yes	first relative degree	0	7.12115	0	7.12115	115	positive	negative	positive	10	30
A37	<60	36.0944	0	negative	conservative	no	T2	N0	G3	>=20	80	IIA	II	negative	yes	second relative degree	1	3.66051	0	7.10198	0	negative	negative	negative	0	10
A38	>=60	63.4611	0	negative	conservative	no	T1	N0		>=20	40	IA	I	positive	yes	no	0	7.31828	0	7.31828	20	positive	negative	positive	5	0
A39	>=60	62.9389	0	negative	mastectomy	yes	T2	N+	G3	>=20	50	IIB	II	positive	no	no	1	1.53593	1	4.84873	2	negative	negative	negative	0	0
A40	>=60	63.1472	80	positive	mastectomy	no	T1	N0	G3	>=20	40	IA	I	negative	no	first relative degree	1	2.71321	1	2.57084	140	positive	negative	positive	30	60
A41	<60	59.6444	0	negative	conservative	yes	T2	N+		>=20	90	IIB	II	negative	yes	no	0	8.37235	0	8.37235	110	positive	negative	positive	5	10
A42	>=60	73.3028	10	positive	conservative	no	T1	N0	G3	>=20	70	IA	I	positive		second relative degree	1	3.86858	1	3.91513	90	positive	negative	negative	0	80
A43	<60	43.9889	0	negative	conservative	no	T1	N0	G3	>=20	70	IA	I	positive	yes	no	0	13.2074	0	13.2074	0	negative	negative	negative	0	0
A44	<60	44.0361	10	positive	conservative	no	T1	N0		>=20	25	IA	I	positive	yes	no	1	1.48939	0	2.77618	0	negative	negative	negative	0	0
A45	>=60	66.5778	0	negative	mastectomy	yes	T2	N+	G3	<20	10	IIIA	III	positive	no	no	1	5.13347	1	8.37782	0	negative	negative	negative	0	0
A46	<60	52.0667	40	positive	conservative	no	T1	N0	G3	>=20	45	IA	I	positive	yes	no	0	11.2444	0	11.2444	0	negative	negative	negative	0	5
A47	>=60	69.8833	0	negative	mastectomy	no	T2	N0	G3	>=20	90	IIA	II	positive	no	no	0	7.14853	0	7.14853	10	positive	negative	negative	0	20
A48	<60	39.5444	0	negative	conservative	no	T1	N0	G3	>=20	50	IA	I	positive	yes	first relative degree	0	11.6906	0	11.6906	10	positive	negative	negative	0	65
A49	>=60	67.225	0	negative	mastectomy	no	T3-4	N+	G2	<20	15	IIIB	III	positive	no		0	6.15469	0	6.15469	10	positive	negative	negative	0	10
A50	<60	53.5167	0	negative	conservative	no	T2	N0	G3	>=20	80	IIA	II	positive	yes		1	5.88912	0	7.60849	70	positive	negative	negative	0	100
A51	>=60	64	85	positive	conservative	yes	T2	N1mi	G3	<20	10	IIB	II	positive	yes	first relative degree	0	7.64408	0	7.64408	70	positive	negative	negative	0	85
A52	<60	59.2944	0	negative	conservative	no	T1	N0	G3	>=20	70	IA	I	negative	yes	second relative degree	0	7.53457	0	7.53457	0	negative	negative	negative	0	0
A53	<60	57.8889	0	negative	conservative	no	T2	N0	G3	>=20	80	IIA	II	positive	yes	no	0	8.36961	0	8.36961	10	positive	negative	negative	0	10
A54	>=60	67.0861	70	positive	conservative	no	T1	N0	G2	<20	15	IA	I	positive	yes	no	1	6.22313	0	9.13347	90	positive	negative	negative	0	10
A55	>=60	67.8583	0	negative	mastectomy	yes	T1	N+	G3	>=20	70	IIIC	III	negative	yes	no	1	0.963723	1	1.85352	0	negative	negative	negative	0	0
A56	>=60	77.5722	80	positive	conservative	no	T1	N0	G3	>=20	20	IA	I	positive	yes	second relative degree	0	9.16359	0	9.16359	205	positive	positive	positive	100	150
A57	>=60	62.2833	0	negative	conservative	no	T1	N0	G2	<20	15	IA	I	positive	yes	no	0	8.38877	0	8.38877	190	positive	positive	positive	90	120
A58	<60	59.6833	0	negative	conservative	no	T2	N1mi	G3	>=20	30	IIB	II	negative	yes	second relative degree	1	3.87132	1	4.74196	0	negative	negative	negative	0	10
A59	<60	59.8611	0	negative	conservative	no	T2	N0	G2	>=20	50	IIA	II	positive	yes	no	0	10.3436	0	10.3436	90	positive	negative	negative	0	60
A60	>=60	66.0778	80	positive	conservative	yes	T1	N+	G2	<20	5	IIA	II	negative	yes	no	0	9.79329	0	9.79329	100	positive	negative	negative	0	60
A61	>=60	60.1222	0	negative	conservative	no	T1	N0	G3	>=20	80	IA	I	positive	yes	no	1	4.53936	1	8.9117	0	negative	negative	negative	0	0
A62	<60	51.2	0	negative	conservative	yes	T1	N+	G3	>=20	80	IIA	II	positive	yes	no	0	10.0643	0	10.0643	0	negative	negative	negative	0	0
A63	>=60	64.6056	80	positive	conservative	no	T1	N0	G2	>=20	35	IA	I	negative	yes	no	0	9.42094	0	9.42094	50	positive	negative	negative	0	10
A64	<60	38.7139	0	negative	conservative	no	T1	N0	G3	>=20	80	IA	I	positive	yes	second relative degree	0	10.2368	0	10.2368	0	negative	negative	negative	0	0
A65	>=60	61.3778	70	positive	conservative	yes	T1	N+	G3	<20	15	IIA	II	positive	yes	first relative degree	0	9.10335	0	9.10335	40	positive	negative	negative	0	20
A66	<60	50.2194	0	negative	mastectomy	no	T1	N0	G3	>=20	75	IA	I	negative	no	no	0	9.04312	0	9.04312	0	negative	negative	negative	0	10
A67	>=60	66.9056	0	negative	conservative	no	T2	N0	G3	>=20	70	IIA	II	negative	yes	no	0	8.58316	0	8.58316	0	negative	negative	negative	0	0
A68	>=60	66.8278	0	negative	conservative	yes	T2	N1mi	G3	>=20	35	IIB	II	positive	yes	no	0	8.564	0	8.564	50	positive	negative	negative	0	50
A69	<60	50.8806	70	positive	conservative	yes	T1	N+	G3	>=20	50	IIA	II	positive	no	no	1	2.91034	0	9.31143	0	negative	negative	negative	0	0
A70	>=60	66.6583	0	negative	conservative	no	T1	N0	G3	>=20	50	IA	I	positive	yes	no	0	9.05955	0	9.05955	0	negative	negative	negative	0	0
A71	>=60	68	40	positive	conservative	no	T1	N0	G3	>=20	80	IA	I	negative	yes	no	0	11.05	0	11.05	0	negative	negative	negative	0	150
A72	<60	28.3639	0	negative	mastectomy	yes	T1	N0	G3	>=20	70	IA	I	positive	no	first relative degree	0	14.6612	0	14.6612	0	negative	negative	negative	0	0
A73	<60	43.0667	0	negative	conservative	yes	T1	N+	G3	>=20	60	IIA	II	positive	yes	no	0	15.0828	0	15.0828	0	negative	negative	negative	0	30
A74	>=60	74	0	negative	mastectomy	yes	T2	N0	G3	<20	15	IIA	II	positive	no	no	1	1.41547	1	4.32033	10	positive	negative	negative	0	0
A75	>=60	77.2972	80	positive	mastectomy	yes	T3-4	N+	G3	>=20	80	IIIC	III	positive		no	1	0.895277	1	1.79603	200	positive	positive	positive	100	210
A76	<60	54.7556	30	positive	conservative	yes	T2	N0		>=20	70	IIA	II	negative	yes	second relative degree	0	12.4326	0	12.4326	5	negative	negative	negative	0	0
A77	>=60	68.7306	0	negative	conservative	yes	T1	N0	G3	>=20	50	IA	I	positive	yes	second relative degree	0	13.1636	0	13.1636	0	negative	negative	negative	0	20
A78	<60	39.625	0	negative	conservative	yes	T2	N+	G3	>=20	80	IIIA	III	positive	yes	no	1	0.607803	1	2.51882	100	positive	negative	negative	0	110
A79	<60	51.0139	90	positive	conservative	no	T1	N0	G2	<20	8	IA	I	positive	no	no	1	10.5982	0	14.1437	0	negative	negative	negative	0	120
A80	>=60	65.6556			conservative	yes	T1	N+	G3	>=20	30	IIA	II	positive		second relative degree	1	3.98357	1	6.78713	190	positive	positive	positive	90	250
A81	<60	56.0361	0	negative	conservative	yes	T1	N0	G3	>=20	40	IA	I	positive	yes	no	1	14.7899	0	14.8638	0	negative	negative	negative	0	0
A82	>=60	61.2639	0	negative	mastectomy	no	T2	N0	G3	>=20	40	IIA	II	positive	yes	first relative degree	0	15.1211	0	15.1211	0	negative	negative	negative	0	0
A83	>=60	73.7781			conservative	yes	T1	N+	G2	<20	15	IIA	II	positive	yes	first relative degree	1	5.36	0	14.5	15
A84	<60	49.2083			conservative	yes	T2	N+	G3	>=20	20	IIB	II	positive	yes	no	0	7.68241	0	7.68241	60	positive	negative	positive	10	60
